# Supplementary material for: Collagen IV of basement membranes: IV. Adaptive mechanism of collagen IV scaffold assembly in Drosophila
Source: J Biol Chem. 2023 Oct 27;299(12):105394. doi: 10.1016/j.jbc.2023.105394 (PMC10694668; doi:10.1016/j.jbc.2023.105394)
Supplement: Appendix [file mmc1.xlsx]

## Sheet: A-B and D-E
H bonds					H bonds
	A:ASN 114[ ND2]	B:GLY 5[ O ]	2.92			D:ASN 114[ ND2]	E:GLY 5[ O ]	2.96
	A:ASN 149[ ND2]	B:SER 40[ O ]	2.96			D:ASN 149[ ND2]	E:SER 40[ O ]	2.93
	A:GLN 157[ OE1]	B:SER 50[ N ]	2.85			D:GLN 157[ OE1]	E:SER 50[ N ]	2.88
	A:ARG 214[ NH1]	B:ASN 69[ OD1]	3.34			D:ARG 214[ NH1]	E:ASN 69[ OD1]	3.12
	A:ASN 149[ O ]	B:ARG 41[ NH1]	2.94			D:ASN 149[ O ]	E:ARG 41[ NH1]	2.89
	A:ALA 42[ O ]	B:ARG 41[ NH2]	3.91			D:ALA 42[ O ]	E:ARG 41[ NH2]	3.79
	A:THR 208[ OG1]	B:HIS 72[ ND1]	2.88			D:THR 208[ OG1]	E:HIS 72[ ND1]	2.82
	A:THR 208[ OG1]	B:GLN 75[ NE2]	2.97			D:THR 208[ OG1]	E:GLN 75[ NE2]	3.08
stacking					stacking
	A:TYR 193	B:PHE 73				D:TYR 193	E:PHE 73
Chain IDs: A – Cg25c (residues xxx of chain A in PDB 8TXN), B – Vkg (residues 1xxx of chain A in PDB 8TXN), C – Cg25c (residues 2xxx of chain A in PDB 8TXN), D – Cg25c (residues xxx of chain B in PDB 8TXN), E – Vkg (residues 1xxx of chain B in PDB 8TXN), F – Cg25c (residues 2xxx of chain B in PDB 8TXN). Chains A, B, and C are forming one trimer, chains D, E, and F are forming another trimer. The …

## Sheet: B-C and E-F
H bonds					H bonds
	B:ARG 116[ NE ]	C:THR 4[ OG1]	4.11			E:ARG 116[ NE ]	F:THR 4[ OG1]	3.63
	B:ASN 157[ OD1]	C:SER 49[ OG ]	2.82			E:ASN 157[ OD1]	F:SER 49[ OG ]	2.8
	B:GLN 171[ NE2]	C:CYS 65[ O ]	3.82			E:GLN 171[ NE2]	F:CYS 65[ O ]	3.83
	B:GLN 201[ OE1]	C:PHE 57[ N ]	3			E:GLN 201[ OE1]	F:PHE 57[ N ]	3.01
	B:GLN 204[ NE2]	C:ALA 177[ O ]	3.13			E:GLN 204[ NE2]	F:ALA 177[ O ]	3.03
	B:GLN 207[ NE2]	C:SER 75[ OG ]	2.68			E:GLN 207[ NE2]	F:SER 75[ OG ]	2.79
	E:SER 190[ O ]	F:SER 64[ OG ]	3.64			E:SER 190[ O ]	F:SER 64[ OG ]	3.76
salt bridges					salt bridges
5	B:GLU 198[ OE2]	C:ARG 56[ NH2]	3.64		5	E:GLU 198[ OE2]	F:ARG 56[ NE ]	3.17
hydrophobic					hydrophobic
	B:ILE 118	C:TRP 28				E:ILE 118	F:TRP 28
	B:LEU 120					E:LEU 118
	B:PRO 131					B:PRO 131
Chain IDs: A – Cg25c (residues xxx of chain A in PDB 8TXN), B – Vkg (residues 1xxx of chain A in PDB 8TXN), C – Cg25c (residues 2xxx of chain A in PDB 8TXN), D – Cg25c (residues xxx of chain B in PDB 8TXN), E – Vkg (residues 1xxx of chain B in PDB 8TXN), F – Cg25c (residues 2xxx of chain B in PDB 8TXN). Chains A, B, and C are forming one trimer, chains D, E, and F are forming another trimer. To o…

## Sheet: A-C and D-F
H-bonds					H bonds
	A:THR 4[ OG1]	C:SER 228[ O ]	3.36			D:THR 4[ OG1]	F:ASN 114[ ND2]	3.26
	A:ARG 56[ NH2]	C:LEU 195[ O ]	2.8			D:ARG 56[ NH2]	F:LEU 195[ O ]	2.72
	A:ARG 56[ NH2]	C:GLU 196[ O ]	4.03			D:ARG 56[ NH2]	F:GLU 196[ O ]	3.64
	A:ARG 56[ NH2]	C:SER 198[ O ]	3.16			D:ARG 56[ NH2]	F:SER 198[ O ]	3.45
	A:GLN 67[ OE1]	C:GLU 185[ N ]	3.18			D:GLN 67[ OE1]	F:GLU 185[ N ]	3.44
	A:GLY 5[ O ]	C:ASN 114[ ND2]	2.8			D:THR 4[ O ]	F:ASN 114[ ND2]	2.82
	A:SER 49[ OG ]	C:GLN 157[ OE1]	3.22			D:SER 49[ OG ]	F:GLN 157[ OE1]	3.2
	A:GLY 51[ N ]	C:GLN 157[ OE1]	3.04			D:GLY 51[ N ]	F:GLN 157[ OE1]	2.98
	A:ASN 39[ ND2]	C:THR 188[ OG1]	3.11			D:ASN 39[ ND2]	F:THR 188[ OG1]	3.1
	A:SER 75[ OG ]	C:GLN 206[ NE2]	2.72			D:SER 75[ OG ]	F:GLN 206[ NE2]	2.89
hydrophobic					hydrophobic
	A:TRP 28	C:ILE 116				D:TRP 28	F:ILE 116
		C:VAL 118					F:VAL 118
		C:PRO 129					F:PRO 129
stacking					stacking
	A:TYR 73	C:TYR 193				D:TYR 73	F:TYR 193
Chain IDs: A – Cg25c (residues xxx of chain A in PDB 8TXN), B – Vkg (residues 1xxx of chain A in PDB 8TXN), C – Cg25c (residues 2xxx of chain A in PDB 8TXN), D – Cg25c (residues xxx of chain B in PDB 8TXN), E – Vkg (residues 1xxx of chain B in PDB 8TXN), F – Cg25c (residues 2xxx of chain B in PDB 8TXN). Chains A, B, and C are forming one trimer, chains D, E, and F are forming another trimer. To o…
